# Supplementary material for: Identification of aluminum-activated malate transporters (ALMT) family genes in hydrangea and functional characterization of HmALMT5/9/11 under aluminum stress
Source: PeerJ. 2022 Jun 24;10:e13620. doi: 10.7717/peerj.13620 (PMC9235816; doi:10.7717/peerj.13620)
Supplement: Supplemental Information 7 [file peerj-10-13620-s007.xlsx]

## Sheet: 16131
根
			内参tub					目的基因
			ESCKR	23.3151	23.6077	23.4257		29.652	30.133	30.037
			ESCKS	25.8663	25.9115	25.9789		29.961	29.968	30.473
			ESCKL	22.5051	22.4459	22.2861		29.327	29.547	29.441	30.147
			ESCKF	23.0319	23.0497	23.0658		30.411	29.872	30.101
			ESAlR	24.4803	24.502	24.5937		28.394	28.499	28.533
			ESALS	27.4541	27.0576	27.6483		30.267	29.6	30.168
			ESAlL	22.1832	22.1816	22.1027		25.161	25.634	25.721
			ESAlF	23.4186	23.254	23.4503		28.395	28.38	28.655
		ΔCт Mean									0.140373
			ESCKR					6.33688	6.52529	6.61134
			ESCKS					4.09471	4.05651	4.49415
			ESCKL					6.82189	7.10115	7.15491
			ESCKF					7.3791	6.82233	7.03517
			ESAlR					3.91368	3.99697	3.93931
			ESALS					2.81294	2.54236	2.51973
			ESAlL					2.97782	3.45238	3.61834
			ESAlF					4.97636	5.12596	5.20467
								0	0	0
								0	0	0
								0	0	0
								0	0	0
		ΔΔCт
			ESCKR					0	0	0
			ESCKS					-2.24217	-2.46878	-2.11719
			ESCKL					0.485008	0.57586	0.543576
			ESCKF					1.04222	0.297043	0.423836
			ESAlR					-2.4232	-2.52831	-2.67203
			ESALS					-3.52394	-3.98293	-4.09161
			ESAlL					-3.35906	-3.07291	-2.99299
			ESAlF					-1.36052	-1.39932	-1.40666
		RQ
			ESCKR					1	1	1
			ESCKS					4.7311	5.53576	4.33848
			ESCKL					0.714493	0.670886	0.686068
			ESCKF					0.485579	0.813919	0.74544
			ESAlR					5.3636	5.76897	6.37325
			ESALS					11.503	15.8117	17.049
			ESAlL					10.2607	8.41468	7.96125
			ESAlF					2.56778	2.63778	2.65123
													Root	Stem	Leaf	Flower
		AVERAGE							STEV			CK	1	5.99465	0.872965	0.878096
			ESCKR					1	0.140373			Aluminium treatment	7.54039	19.3411	10.9829	3.32314
			ESCKS					4.86845	0.61034
			ESCKL					0.690483	0.022136
			ESCKF					0.681646	0.173217
			ESAlR					5.83527	0.508077
			ESALS					14.7879	2.91129
			ESAlL					8.87888	1.218
			ESAlF					2.61893	0.0448066
茎
			UBC					SOD
			ck	21.064	21.077	21.052		21.376	21.225	21.183
			0.5h	26.244	26.176	26.326		24.361	24.433	24.115
			6h	21.042	21.264	21.179		21.668	21.746	21.766
			12h	22.058	22.015	21.936		21.668	21.511	21.375
			24h	21.215	21.218	21.181		21.44	21.419	21.453
			48h	20.312	20.554	20.354		21.627	21.667	21.66
			72h	24.989	24.765	24.777		22.905	22.891	22.836
			96h	20.048	20.055	19.901		21.591	21.581	21.578
		ΔCт Mean									0.099955
			ck					0.312	0.148	0.131
			0.5h					-1.883	-1.743	-2.211
			6h					0.626	0.482	0.587
			12h					-0.39	-0.504	-0.561
			24h					0.225	0.204	0.235
			48h					1.315	1.113	1.306
			72h					-2.084	-1.874	-1.941
			96h					1.543	1.526	1.677
		ΔΔCт
			ck					0	0	0
			0.5h					-2.195	-1.891	-2.342
			6h					0.314	0.334	0.456
			12h					-0.702	-0.652	-0.692
			24h					-0.087	0.056	0.104
			48h					1.003	0.965	1.175
			72h					-2.396	-2.022	-2.072
			96h					1.231	1.378	1.546
		RQ
			ck					1	1	1
			0.5h					4.5789	3.70892	5.07005
			6h					0.804408	0.793334	0.729005
			12h					1.62676	1.57135	1.61552
			24h					1.06216	0.961927	0.93045
			48h					0.498961	0.512278	0.442884
			72h					5.26342	4.06146	4.20469
			96h					0.426022	0.384752	0.342458
		AVERAGE							STEV
			ck					1	0
			0.5h					4.45262	0.689294
			6h					0.775582	0.0407157
			12h					1.60454	0.029293
			24h					0.984845	0.0687806
			48h					0.484708	0.0368277
			72h					4.50986	0.65652
			96h					0.384411	0.0417829
叶
			UBC					SOD
			ck	21.087	21.445	21.312		22.098	22.145	22.094
			0.5h	21.471	21.488	21.41		21.785	21.791	21.813
			6h	20.175	20.208	20.319		21.209	21.184	21.286
			12h	23.211	23.315	23.214		23.327	23.437	23.205
			24h	22.043	22.188	22.057		22.147	22.003	21.923
			48h	21.366	21.423	21.378		21.39	21.385	21.38
			72h	22.578	21.787	21.602		23.037	23.051	23.008
			96h	20.048	20.055	19.901		23.123	23.133	23.154
		ΔCт Mean									0.161186
			ck					1.011	0.7	0.782
			0.5h					0.314	0.303	0.403
			6h					1.034	0.976	0.967
			12h					0.116	0.122	-0.009
			24h					0.104	-0.04	-0.265
			48h					0.024	-0.038	0.002
			72h					0.459	1.264	1.406
			96h					3.075	3.078	3.253
		ΔΔCт
			ck					0	0	0
			0.5h					-0.697	-0.397	-0.379
			6h					0.023	0.276	0.185
			12h					-0.895	-0.578	-0.791
			24h					-0.907	-0.74	-1.047
			48h					-0.987	-0.738	-0.78
			72h					-0.552	0.564	0.624
			96h					2.064	2.378	2.471
		RQ
			ck					1	1	1
			0.5h					1.62113	1.31677	1.30044
			6h					0.984184	0.825878	0.879649
			12h					1.85961	1.49278	1.73027
			24h					1.87514	1.67018	2.06623
			48h					1.98206	1.66786	1.71713
			72h					1.46612	0.676424	0.648869
			96h					0.239152	0.192376	0.180366
		AVERAGE							STEV
			ck					1	0
			0.5h					1.41278	0.180622
			6h					0.89657	0.0804983
			12h					1.69422	0.186054
			24h					1.87052	0.198067
			48h					1.78902	0.168984
			72h					0.93047	0.464088
			96h					0.203965	0.0310592
				根		茎		叶
			ck	1	0	1	0	1	0
			0.5h	0.875883	0.071823	0.452623	0.689294	0.712779	0.180622
			6h	0.517798	0.00844157	0.775582	0.0407157	0.89657	0.0804983
			12h	0.651637	0.0466711	1.60454	0.029293	1.69422	0.186054
			24h	0.699949	0.0182137	0.984845	0.0687806	1.87052	0.198067
			48h	0.715556	0.108304	0.484708	0.0368277	1.78902	0.168984
			72h	0.95575	0.00862356	0.509858	0.65652	0.93047	0.464088
			96h	0.888848	0.0577865	0.384411	0.0417829	0.203965	0.0310592
			roots	19.308	19.159	19.317		20.03	19.883	20.126
			stems	21.064	21.077	21.052		21.376	21.225	21.183
			leaves	21.087	21.445	21.312		22.098	22.145	22.094
		ΔCт Mean
			roots					1.07346	0.0606798	-0.484708
			stems					-0.0252803	0.455465	-0.509858
			leaves					-0.684883	-0.0267273	-0.384411
		ΔΔCт
			roots					0	0	0
			stems					-1.09874	0.394785	-0.0251502
			leaves					-1.75835	-0.0874072	0.100297
		RQ
			roots					1	1	1
			stems					2.14168	0.760603	1.01759
			leaves					3.3831	1.06246	0.932841
		AVERAGE							STEV
			roots					1	0
			stems					1.30662	0.734506
			leaves					1.7928	1.37876

## Sheet: 1837
根
			内参tub					目的基因
			ESCKR	23.848	23.236	23.317		26.627	26.106	26.261
			ESCKS	27.182	27.564	26.789		29.105	29.292	29.047
			ESCKL	29.966	29.793	30.03		30.065	30.038	30.824	30.147
			ESCKF	23.42	23.379	23.319		25.302	24.725	24.468
			ESAlR	24.774	24.653	25.004		28.8	28.343	29.063
			ESALS	29.51	29.379	29.054		29.21	28.951	28.625
			ESAlL	25.256	25.366	25.37		26.688	27.559	27.757
			ESAlF	23.397	23.467	23.404		24.274	24.995	24.699
		ΔCт Mean	ESCKR					2.779	2.87	2.944	0.0826458
			ESCKS					1.923	1.728	2.258
			ESCKL					0.099	0.245	0.794
			ESCKF					1.882	1.346	1.149
			ESAlR					4.026	3.69	4.059
			ESALS					-0.3	-0.428	-0.429
			ESAlL					1.432	2.193	2.387
			ESAlF					0.877	1.528	1.295
								0	0	0
								0	0	0
								0	0	0
								0	0	0
		ΔΔCт	ESCKR					0	0	0
			ESCKS					-0.856	-1.142	-0.686
			ESCKL					-2.68	-2.625	-2.15
			ESCKF					-0.897	-1.524	-1.795
			ESAlR					1.247	0.82	1.115
			ESALS					-3.079	-3.298	-3.373
			ESAlL					-1.347	-0.677	-0.557
			ESAlF					-1.902	-1.342	-1.649
		RQ	ESCKR					1	1	1
			ESCKS					1.81001	2.20687	1.60882
			ESCKL					6.40856	6.16884	4.43828
			ESCKF					1.86219	2.87587	3.47015
			ESAlR					0.421323	0.566442	0.461691
			ESALS					8.45029	9.83551	10.3603
			ESAlL					2.54383	1.59881	1.47121
			ESAlF					3.73731	2.53503	3.13616
									STEV					Root	Stem	Leaf	Flower
		AVERAGE	ESCKR					1	0.0826458				CK	1	1.87523	5.67189	2.73
			ESCKS					1.87523	0.304313				Aluminium treatment	0.483152	9.54871	1.87128	3.13617
			ESCKL					5.67189	1.07504
			ESCKF					2.73607	0.813047
			ESAlR					0.483152	0.0749018
			ESALS					9.54871	0.986798
			ESAlL					1.87128	0.585925
			ESAlF					3.13617	0.601142

## Sheet: 20305
根
			内参tub					目的基因
			ESCKR	23.3151	23.6077	23.4257		30.332	30.214	30.462
			ESCKS	25.9789	25.9115	25.8663		32.659	31.08	32.303
			ESCKL	22.5051	22.4459	22.2861		28.547	28.608	29.391	30.147
			ESCKF	23.0319	23.0497	23.0658		28.469	28.343	28.858
			ESAlR	24.4803	24.502	24.5937		29.338	29.99	29.83
			ESALS	27.4541	27.0576	27.6483		29.499	29.139	30.132
			ESAlL	22.1832	22.1816	22.1027		28.753	29.034	29.022
			ESAlF	23.4186	23.254	23.4503		26.709	26.814	26.841
		ΔCт Mean	ESCKR					7.01688	6.60629	7.03634	0.242868
			ESCKS					6.68015	5.16851	6.43671
			ESCKL					6.04189	6.16215	7.10491
			ESCKF					5.4371	5.29333	5.79217
			ESAlR					4.85768	5.48797	5.23631
			ESALS					2.04494	2.08136	2.48373
			ESAlL					6.56982	6.85238	6.91934
			ESAlF					3.29036	3.55996	3.39067
								0	0	0
								0	0	0
								0	0	0
								0	0	0
		ΔΔCт	ESCKR					0	0	0
			ESCKS					-0.336734	-1.43778	-0.599632
			ESCKL					-0.974992	-0.44414	0.0685759
			ESCKF					-1.57978	-1.31296	-1.24416
			ESAlR					-2.1592	-1.11831	-1.80003
			ESALS					-4.97194	-4.52493	-4.55261
			ESAlL					-0.447061	0.246092	-0.116995
			ESAlF					-3.72652	-3.04632	-3.64566
		RQ	ESCKR					1	1	1
			ESCKS					1.26289	2.70904	1.51533
			ESCKL					1.96563	1.3605	0.953579
			ESCKF					2.98924	2.4845	2.36881
			ESAlR					4.46668	2.17093	3.48227
			ESALS					31.3836	23.0217	23.4678
			ESAlL					1.36326	0.843178	1.08447
			ESAlF					13.2371	8.26105	12.5157
													Root	Stem	Leaf	Flower
												CK	1	1.82909	1.42657	2.61418
									STEV			Aluminium treatment	3.37329	25.9577	1.09697	11.338
		AVERAGE	ESCKR					1	0.242868
			ESCKS					1.82909	0.772442
			ESCKL					1.42657	0.50925
			ESCKF					2.61418	0.329916
			ESAlR					3.37329	1.15175
			ESALS					25.9577	4.70423
			ESAlL					1.09697	0.260266
			ESAlF					11.338	2.68899
茎
			UBC					SOD
			ck	21.064	21.077	21.052		21.376	21.225	21.183
			0.5h	26.244	26.176	26.326		24.361	24.433	24.115
			6h	21.042	21.264	21.179		21.668	21.746	21.766
			12h	22.058	22.015	21.936		21.668	21.511	21.375
			24h	21.215	21.218	21.181		21.44	21.419	21.453
			48h	20.312	20.554	20.354		21.627	21.667	21.66
			72h	24.989	24.765	24.777		22.905	22.891	22.836
			96h	20.048	20.055	19.901		21.591	21.581	21.578
		ΔCт Mean	ck					0.312	0.148	0.131	0.099955
			0.5h					-1.883	-1.743	-2.211
			6h					0.626	0.482	0.587
			12h					-0.39	-0.504	-0.561
			24h					0.225	0.204	0.235
			48h					1.315	1.113	1.306
			72h					-2.084	-1.874	-1.941
			96h					1.543	1.526	1.677
		ΔΔCт	ck					0	0	0
			0.5h					-2.195	-1.891	-2.342
			6h					0.314	0.334	0.456
			12h					-0.702	-0.652	-0.692
			24h					-0.087	0.056	0.104
			48h					1.003	0.965	1.175
			72h					-2.396	-2.022	-2.072
			96h					1.231	1.378	1.546
		RQ	ck					1	1	1
			0.5h					4.5789	3.70892	5.07005
			6h					0.804408	0.793334	0.729005
			12h					1.62676	1.57135	1.61552
			24h					1.06216	0.961927	0.93045
			48h					0.498961	0.512278	0.442884
			72h					5.26342	4.06146	4.20469
			96h					0.426022	0.384752	0.342458
									STEV
		AVERAGE	ck					1	0
			0.5h					4.45262	0.689294
			6h					0.775582	0.0407157
			12h					1.60454	0.029293
			24h					0.984845	0.0687806
			48h					0.484708	0.0368277
			72h					4.50986	0.65652
			96h					0.384411	0.0417829
叶
			UBC					SOD
			ck	21.087	21.445	21.312		22.098	22.145	22.094
			0.5h	21.471	21.488	21.41		21.785	21.791	21.813
			6h	20.175	20.208	20.319		21.209	21.184	21.286
			12h	23.211	23.315	23.214		23.327	23.437	23.205
			24h	22.043	22.188	22.057		22.147	22.003	21.923
			48h	21.366	21.423	21.378		21.39	21.385	21.38
			72h	22.578	21.787	21.602		23.037	23.051	23.008
			96h	20.048	20.055	19.901		23.123	23.133	23.154
		ΔCт Mean	ck					1.011	0.7	0.782	0.161186
			0.5h					0.314	0.303	0.403
			6h					1.034	0.976	0.967
			12h					0.116	0.122	-0.009
			24h					0.104	-0.04	-0.265
			48h					0.024	-0.038	0.002
			72h					0.459	1.264	1.406
			96h					3.075	3.078	3.253
		ΔΔCт	ck					0	0	0
			0.5h					-0.697	-0.397	-0.379
			6h					0.023	0.276	0.185
			12h					-0.895	-0.578	-0.791
			24h					-0.907	-0.74	-1.047
			48h					-0.987	-0.738	-0.78
			72h					-0.552	0.564	0.624
			96h					2.064	2.378	2.471
		RQ	ck					1	1	1
			0.5h					1.62113	1.31677	1.30044
			6h					0.984184	0.825878	0.879649
			12h					1.85961	1.49278	1.73027
			24h					1.87514	1.67018	2.06623
			48h					1.98206	1.66786	1.71713
			72h					1.46612	0.676424	0.648869
			96h					0.239152	0.192376	0.180366
									STEV
		AVERAGE	ck					1	0
			0.5h					1.41278	0.180622
			6h					0.89657	0.0804983
			12h					1.69422	0.186054
			24h					1.87052	0.198067
			48h					1.78902	0.168984
			72h					0.93047	0.464088
			96h					0.203965	0.0310592
				根		茎		叶
			ck	1	0	1	0	1	0
			0.5h	0.875883	0.071823	0.452623	0.689294	0.712779	0.180622
			6h	0.517798	0.00844157	0.775582	0.0407157	0.89657	0.0804983
			12h	0.651637	0.0466711	1.60454	0.029293	1.69422	0.186054
			24h	0.699949	0.0182137	0.984845	0.0687806	1.87052	0.198067
			48h	0.715556	0.108304	0.484708	0.0368277	1.78902	0.168984
			72h	0.95575	0.00862356	0.509858	0.65652	0.93047	0.464088
			96h	0.888848	0.0577865	0.384411	0.0417829	0.203965	0.0310592
			roots	19.308	19.159	19.317		20.03	19.883	20.126
			stems	21.064	21.077	21.052		21.376	21.225	21.183
			leaves	21.087	21.445	21.312		22.098	22.145	22.094
		ΔCт Mean	roots					1.07346	0.0606798	-0.484708
			stems					-0.0252803	0.455465	-0.509858
			leaves					-0.684883	-0.0267273	-0.384411
		ΔΔCт	roots					0	0	0
			stems					-1.09874	0.394785	-0.0251502
			leaves					-1.75835	-0.0874072	0.100297
		RQ	roots					1	1	1
			stems					2.14168	0.760603	1.01759
			leaves					3.3831	1.06246	0.932841
									STEV
		AVERAGE	roots					1	0
			stems					1.30662	0.734506
			leaves					1.7928	1.37876

## Sheet: 2179
根
			内参tub					目的基因
			ESCKR	23.3151	23.6077	23.4257		26.078	26.435	26.146
			ESCKS	25.9789	25.9115	25.8663		27.288	27.473	27.214
			ESCKL	22.5051	22.4459	22.2861		30.695	31.517	31.491	30.147
			ESCKF	23.0319	23.0497	23.0658		24.946	24.613	24.849
			ESAlR	24.4803	24.502	24.5937		26.807	26.246	26.292
			ESALS	27.4541	27.0576	27.6483		28.006	27.209	27.71
			ESAlL	22.1832	22.1816	22.1027		26.4	26.753	26.517
			ESAlF	23.4186	23.254	23.4503		25.373	25.551	25.475
		ΔCт Mean	ESCKR					2.76288	2.82729	2.72034	0.0538461
			ESCKS					1.30915	1.56151	1.34771
			ESCKL					8.18989	9.07115	9.20491
			ESCKF					1.9141	1.56333	1.78317
			ESAlR					2.32668	1.74397	1.69831
			ESALS					0.551943	0.151362	0.061725
			ESAlL					4.21682	4.57138	4.41434
			ESAlF					1.95436	2.29696	2.02467
								0	0	0
								0	0	0
								0	0	0
								0	0	0
		ΔΔCт	ESCKR					0	0	0
			ESCKS					-1.45373	-1.26578	-1.37263
			ESCKL					5.42701	6.24386	6.48458
			ESCKF					-0.848778	-1.26396	-0.937164
			ESAlR					-0.436203	-1.08331	-1.02203
			ESALS					-2.21094	-2.67593	-2.65861
			ESAlL					1.45394	1.74409	1.69401
			ESAlF					-0.80852	-0.530324	-0.695663
		RQ	ESCKR					1	1	1
			ESCKS					2.73916	2.40457	2.58942
			ESCKL					0.0232438	0.013195	0.0111673
			ESCKF					1.80097	2.40154	1.91476
			ESAlR					1.35304	2.1189	2.03077
			ESALS					4.62976	6.39048	6.31425
			ESAlL					0.365023	0.298522	0.309068
			ESAlF					1.75141	1.44425	1.61963
												Root	Stem	Leaf	Flower
									STEV		CK	1	2.57772	0.0158687	2.03909
		AVERAGE	ESCKR					1	0.0538461		Aluminium treatment	1.83424	5.77817	0.324204	1.6051
			ESCKS					2.57772	0.167601
			ESCKL					0.0158687	0.006467
			ESCKF					2.03909	0.319001
			ESAlR					1.83424	0.419053
			ESALS					5.77817	0.995278
			ESAlL					0.324204	0.0357415
			ESAlF					1.6051	0.154095
茎
			UBC					SOD
			ck	21.064	21.077	21.052		21.376	21.225	21.183
			0.5h	26.244	26.176	26.326		24.361	24.433	24.115
			6h	21.042	21.264	21.179		21.668	21.746	21.766
			12h	22.058	22.015	21.936		21.668	21.511	21.375
			24h	21.215	21.218	21.181		21.44	21.419	21.453
			48h	20.312	20.554	20.354		21.627	21.667	21.66
			72h	24.989	24.765	24.777		22.905	22.891	22.836
			96h	20.048	20.055	19.901		21.591	21.581	21.578
		ΔCт Mean	ck					0.312	0.148	0.131	0.099955
			0.5h					-1.883	-1.743	-2.211
			6h					0.626	0.482	0.587
			12h					-0.39	-0.504	-0.561
			24h					0.225	0.204	0.235
			48h					1.315	1.113	1.306
			72h					-2.084	-1.874	-1.941
			96h					1.543	1.526	1.677
		ΔΔCт	ck					0	0	0
			0.5h					-2.195	-1.891	-2.342
			6h					0.314	0.334	0.456
			12h					-0.702	-0.652	-0.692
			24h					-0.087	0.056	0.104
			48h					1.003	0.965	1.175
			72h					-2.396	-2.022	-2.072
			96h					1.231	1.378	1.546
		RQ	ck					1	1	1
			0.5h					4.5789	3.70892	5.07005
			6h					0.804408	0.793334	0.729005
			12h					1.62676	1.57135	1.61552
			24h					1.06216	0.961927	0.93045
			48h					0.498961	0.512278	0.442884
			72h					5.26342	4.06146	4.20469
			96h					0.426022	0.384752	0.342458
									STEV
		AVERAGE	ck					1	0
			0.5h					4.45262	0.689294
			6h					0.775582	0.0407157
			12h					1.60454	0.029293
			24h					0.984845	0.0687806
			48h					0.484708	0.0368277
			72h					4.50986	0.65652
			96h					0.384411	0.0417829
叶
			UBC					SOD
			ck	21.087	21.445	21.312		22.098	22.145	22.094
			0.5h	21.471	21.488	21.41		21.785	21.791	21.813
			6h	20.175	20.208	20.319		21.209	21.184	21.286
			12h	23.211	23.315	23.214		23.327	23.437	23.205
			24h	22.043	22.188	22.057		22.147	22.003	21.923
			48h	21.366	21.423	21.378		21.39	21.385	21.38
			72h	22.578	21.787	21.602		23.037	23.051	23.008
			96h	20.048	20.055	19.901		23.123	23.133	23.154
		ΔCт Mean	ck					1.011	0.7	0.782	0.161186
			0.5h					0.314	0.303	0.403
			6h					1.034	0.976	0.967
			12h					0.116	0.122	-0.009
			24h					0.104	-0.04	-0.265
			48h					0.024	-0.038	0.002
			72h					0.459	1.264	1.406
			96h					3.075	3.078	3.253
		ΔΔCт	ck					0	0	0
			0.5h					-0.697	-0.397	-0.379
			6h					0.023	0.276	0.185
			12h					-0.895	-0.578	-0.791
			24h					-0.907	-0.74	-1.047
			48h					-0.987	-0.738	-0.78
			72h					-0.552	0.564	0.624
			96h					2.064	2.378	2.471
		RQ	ck					1	1	1
			0.5h					1.62113	1.31677	1.30044
			6h					0.984184	0.825878	0.879649
			12h					1.85961	1.49278	1.73027
			24h					1.87514	1.67018	2.06623
			48h					1.98206	1.66786	1.71713
			72h					1.46612	0.676424	0.648869
			96h					0.239152	0.192376	0.180366
									STEV
		AVERAGE	ck					1	0
			0.5h					1.41278	0.180622
			6h					0.89657	0.0804983
			12h					1.69422	0.186054
			24h					1.87052	0.198067
			48h					1.78902	0.168984
			72h					0.93047	0.464088
			96h					0.203965	0.0310592
				根		茎		叶
			ck	1	0	1	0	1	0
			0.5h	0.875883	0.071823	0.452623	0.689294	0.712779	0.180622
			6h	0.517798	0.00844157	0.775582	0.0407157	0.89657	0.0804983
			12h	0.651637	0.0466711	1.60454	0.029293	1.69422	0.186054
			24h	0.699949	0.0182137	0.984845	0.0687806	1.87052	0.198067
			48h	0.715556	0.108304	0.484708	0.0368277	1.78902	0.168984
			72h	0.95575	0.00862356	0.509858	0.65652	0.93047	0.464088
			96h	0.888848	0.0577865	0.384411	0.0417829	0.203965	0.0310592
			roots	19.308	19.159	19.317		20.03	19.883	20.126
			stems	21.064	21.077	21.052		21.376	21.225	21.183
			leaves	21.087	21.445	21.312		22.098	22.145	22.094
		ΔCт Mean	roots					1.07346	0.0606798	-0.484708
			stems					-0.0252803	0.455465	-0.509858
			leaves					-0.684883	-0.0267273	-0.384411
		ΔΔCт	roots					0	0	0
			stems					-1.09874	0.394785	-0.0251502
			leaves					-1.75835	-0.0874072	0.100297
		RQ	roots					1	1	1
			stems					2.14168	0.760603	1.01759
			leaves					3.3831	1.06246	0.932841
									STEV
		AVERAGE	roots					1	0
			stems					1.30662	0.734506
			leaves					1.7928	1.37876

## Sheet: 32336
根
			内参tub					目的基因
			ESCKR	23.3151	23.6077	23.4257		27.293	27.237	27.084
			ESCKS	25.9789	25.9115	25.8663		27.349	27.838	28.026
			ESCKL	22.5051	22.4459	22.2861		30.048	30.216	30.262	30.147
			ESCKF	23.0319	23.0497	23.0658		27.467	27.251	27.453
			ESAlR	24.4803	24.502	24.5937		27.35	27.59	27.693
			ESALS	27.4541	27.0576	27.6483		28.046	28.13	27.663
			ESAlL	22.1832	22.1816	22.1027		29.586	28.889	29.08
			ESAlF	23.4186	23.254	23.4503		29.237	29.129	29.711
		ΔCт Mean	ESCKR					3.97788	3.62929	3.65834	0.193421
			ESCKS					1.37015	1.92651	2.15971
			ESCKL					7.54289	7.77015	7.97591
			ESCKF					4.4351	4.20133	4.38717
			ESAlR					2.86968	3.08797	3.09931
			ESALS					0.591943	1.07236	0.014725
			ESAlL					7.40282	6.70738	6.97734
			ESAlF					5.81836	5.87496	6.26067
								0	0	0
								0	0	0
								0	0	0
								0	0	0
		ΔΔCт	ESCKR					0	0	0
			ESCKS					-2.60773	-1.70278	-1.49863
			ESCKL					3.56501	4.14086	4.31758
			ESCKF					0.457222	0.572043	0.728836
			ESAlR					-1.1082	-0.541314	-0.559029
			ESALS					-3.38594	-2.55693	-3.64361
			ESAlL					3.42494	3.07809	3.31901
			ESAlF					1.84048	2.24568	2.60234
		RQ	ESCKR					1	1	1
			ESCKS					6.09546	3.25528	2.82575
			ESCKL					0.084494	0.0566862	0.0501511
			ESCKF					0.728387	0.672664	0.603391
			ESAlR					2.15577	1.4553	1.47328
			ESALS					10.4537		12.4979
			ESAlL					0.0931088	0.118414	0.100203
			ESAlF					0.279229	0.210855	0.164671
									STEV
		AVERAGE	ESCKR					1	0.193421				Root	Stem	Leaf	Flower
			ESCKS					4.05883	1.7768			CK	1	4.05883	0.0637771	0.668147
			ESCKL					0.0637771	0.0182365			Aluminium treatment	1.69478	11.4758	0.103908	0.218252
			ESCKF					0.668147	0.0626206
			ESAlR					1.69478	0.399328
			ESALS					11.4758	1.44548
			ESAlL					0.103908	0.0130531
			ESAlF					0.218252	0.0576358
茎
			UBC					SOD
			ck	21.064	21.077	21.052		21.376	21.225	21.183
			0.5h	26.244	26.176	26.326		24.361	24.433	24.115
			6h	21.042	21.264	21.179		21.668	21.746	21.766
			12h	22.058	22.015	21.936		21.668	21.511	21.375
			24h	21.215	21.218	21.181		21.44	21.419	21.453
			48h	20.312	20.554	20.354		21.627	21.667	21.66
			72h	24.989	24.765	24.777		22.905	22.891	22.836
			96h	20.048	20.055	19.901		21.591	21.581	21.578
		ΔCт Mean	ck					0.312	0.148	0.131	0.099955
			0.5h					-1.883	-1.743	-2.211
			6h					0.626	0.482	0.587
			12h					-0.39	-0.504	-0.561
			24h					0.225	0.204	0.235
			48h					1.315	1.113	1.306
			72h					-2.084	-1.874	-1.941
			96h					1.543	1.526	1.677
		ΔΔCт	ck					0	0	0
			0.5h					-2.195	-1.891	-2.342
			6h					0.314	0.334	0.456
			12h					-0.702	-0.652	-0.692
			24h					-0.087	0.056	0.104
			48h					1.003	0.965	1.175
			72h					-2.396	-2.022	-2.072
			96h					1.231	1.378	1.546
		RQ	ck					1	1	1
			0.5h					4.5789	3.70892	5.07005
			6h					0.804408	0.793334	0.729005
			12h					1.62676	1.57135	1.61552
			24h					1.06216	0.961927	0.93045
			48h					0.498961	0.512278	0.442884
			72h					5.26342	4.06146	4.20469
			96h					0.426022	0.384752	0.342458
									STEV
		AVERAGE	ck					1	0
			0.5h					4.45262	0.689294
			6h					0.775582	0.0407157
			12h					1.60454	0.029293
			24h					0.984845	0.0687806
			48h					0.484708	0.0368277
			72h					4.50986	0.65652
			96h					0.384411	0.0417829
叶
			UBC					SOD
			ck	21.087	21.445	21.312		22.098	22.145	22.094
			0.5h	21.471	21.488	21.41		21.785	21.791	21.813
			6h	20.175	20.208	20.319		21.209	21.184	21.286
			12h	23.211	23.315	23.214		23.327	23.437	23.205
			24h	22.043	22.188	22.057		22.147	22.003	21.923
			48h	21.366	21.423	21.378		21.39	21.385	21.38
			72h	22.578	21.787	21.602		23.037	23.051	23.008
			96h	20.048	20.055	19.901		23.123	23.133	23.154
		ΔCт Mean	ck					1.011	0.7	0.782	0.161186
			0.5h					0.314	0.303	0.403
			6h					1.034	0.976	0.967
			12h					0.116	0.122	-0.009
			24h					0.104	-0.04	-0.265
			48h					0.024	-0.038	0.002
			72h					0.459	1.264	1.406
			96h					3.075	3.078	3.253
		ΔΔCт	ck					0	0	0
			0.5h					-0.697	-0.397	-0.379
			6h					0.023	0.276	0.185
			12h					-0.895	-0.578	-0.791
			24h					-0.907	-0.74	-1.047
			48h					-0.987	-0.738	-0.78
			72h					-0.552	0.564	0.624
			96h					2.064	2.378	2.471
		RQ	ck					1	1	1
			0.5h					1.62113	1.31677	1.30044
			6h					0.984184	0.825878	0.879649
			12h					1.85961	1.49278	1.73027
			24h					1.87514	1.67018	2.06623
			48h					1.98206	1.66786	1.71713
			72h					1.46612	0.676424	0.648869
			96h					0.239152	0.192376	0.180366
									STEV
		AVERAGE	ck					1	0
			0.5h					1.41278	0.180622
			6h					0.89657	0.0804983
			12h					1.69422	0.186054
			24h					1.87052	0.198067
			48h					1.78902	0.168984
			72h					0.93047	0.464088
			96h					0.203965	0.0310592
				根		茎		叶
			ck	1	0	1	0	1	0
			0.5h	0.875883	0.071823	0.452623	0.689294	0.712779	0.180622
			6h	0.517798	0.00844157	0.775582	0.0407157	0.89657	0.0804983
			12h	0.651637	0.0466711	1.60454	0.029293	1.69422	0.186054
			24h	0.699949	0.0182137	0.984845	0.0687806	1.87052	0.198067
			48h	0.715556	0.108304	0.484708	0.0368277	1.78902	0.168984
			72h	0.95575	0.00862356	0.509858	0.65652	0.93047	0.464088
			96h	0.888848	0.0577865	0.384411	0.0417829	0.203965	0.0310592
			roots	19.308	19.159	19.317		20.03	19.883	20.126
			stems	21.064	21.077	21.052		21.376	21.225	21.183
			leaves	21.087	21.445	21.312		22.098	22.145	22.094
		ΔCт Mean	roots					1.07346	0.0606798	-0.484708
			stems					-0.0252803	0.455465	-0.509858
			leaves					-0.684883	-0.0267273	-0.384411
		ΔΔCт	roots					0	0	0
			stems					-1.09874	0.394785	-0.0251502
			leaves					-1.75835	-0.0874072	0.100297
		RQ	roots					1	1	1
			stems					2.14168	0.760603	1.01759
			leaves					3.3831	1.06246	0.932841
									STEV
		AVERAGE	roots					1	0
			stems					1.30662	0.734506
			leaves					1.7928	1.37876

## Sheet: 324
根
			内参tub					目的基因
			ESCKR	23.3151	23.6077	23.4257		32.334	33.193	33.509
			ESCKS	25.9789	25.9115	25.8663		30.867	31.37	31.657
			ESCKL	22.5051	22.4459	22.2861		35.29	34.232	34.589	30.147
			ESCKF	23.0319	23.0497	23.0658		29.007	30.961	29.61
			ESAlR	24.4803	24.502	24.5937		33.642	34.88	34.926
			ESALS	27.4541	27.0576	27.6483		33.747	33.772	33.877
			ESAlL	22.1832	22.1816	22.1027		29.372	29.754	30.239
			ESAlF	23.4186	23.254	23.4503		30.048	29.565	29.435
		ΔCт Mean	ESCKR					9.01888	9.58529	10.0833	0.532594
			ESCKS					4.88815	5.45851	5.79071
			ESCKL					12.7849	11.7861	12.3029
			ESCKF					5.9751	7.91133	6.54417
			ESAlR					9.16168	10.378	10.3323
			ESALS					6.29294	6.71436	6.22873
			ESAlL					7.18882	7.57238	8.13634
			ESAlF					6.62936	6.31096	5.98467
								0	0	0
								0	0	0
								0	0	0
								0	0	0
		ΔΔCт	ESCKR					0	0	0
			ESCKS					-4.13073	-4.12678	-4.29263
			ESCKL					3.76601	2.20086	2.21958
			ESCKF					-3.04378	-1.67396	-3.53916
			ESAlR					0.142797	0.792686	0.248971
			ESALS					-2.72594	-2.87093	-3.85461
			ESAlL					-1.83006	-2.01291	-1.94699
			ESAlF					-2.38952	-3.27432	-4.09866
		RQ	ESCKR					1	1	1
			ESCKS					17.5176	17.4697	19.598
			ESCKL					0.0735053	0.217508	0.214704
			ESCKF					8.24647		11.625
			ESAlR					0.905761	0.577268	0.841496
			ESALS					6.6159	7.31534
			ESAlL					3.55552	4.03595	3.8557
			ESAlF					5.23983	9.67542
									STEV
		AVERAGE	ESCKR					1	0.532594				Root	Stem	Leaf	Flower
			ESCKS					18.1951	1.21516			CK	1	18.1951	0.168573	9.93576
			ESCKL					0.168573	0.0823426			Aluminium treatment	0.774842	6.96562	3.81573	7.45763
			ESCKF					9.93576	2.38901
			ESAlR					0.774842	0.174095
			ESALS					6.96562	0.494577
			ESAlL					3.81573	0.242697
			ESAlF					7.45763	3.13643
茎
			UBC					SOD
			ck	21.064	21.077	21.052		21.376	21.225	21.183
			0.5h	26.244	26.176	26.326		24.361	24.433	24.115
			6h	21.042	21.264	21.179		21.668	21.746	21.766
			12h	22.058	22.015	21.936		21.668	21.511	21.375
			24h	21.215	21.218	21.181		21.44	21.419	21.453
			48h	20.312	20.554	20.354		21.627	21.667	21.66
			72h	24.989	24.765	24.777		22.905	22.891	22.836
			96h	20.048	20.055	19.901		21.591	21.581	21.578
		ΔCт Mean	ck					0.312	0.148	0.131	0.099955
			0.5h					-1.883	-1.743	-2.211
			6h					0.626	0.482	0.587
			12h					-0.39	-0.504	-0.561
			24h					0.225	0.204	0.235
			48h					1.315	1.113	1.306
			72h					-2.084	-1.874	-1.941
			96h					1.543	1.526	1.677
		ΔΔCт	ck					0	0	0
			0.5h					-2.195	-1.891	-2.342
			6h					0.314	0.334	0.456
			12h					-0.702	-0.652	-0.692
			24h					-0.087	0.056	0.104
			48h					1.003	0.965	1.175
			72h					-2.396	-2.022	-2.072
			96h					1.231	1.378	1.546
		RQ	ck					1	1	1
			0.5h					4.5789	3.70892	5.07005
			6h					0.804408	0.793334	0.729005
			12h					1.62676	1.57135	1.61552
			24h					1.06216	0.961927	0.93045
			48h					0.498961	0.512278	0.442884
			72h					5.26342	4.06146	4.20469
			96h					0.426022	0.384752	0.342458
									STEV
		AVERAGE	ck					1	0
			0.5h					4.45262	0.689294
			6h					0.775582	0.0407157
			12h					1.60454	0.029293
			24h					0.984845	0.0687806
			48h					0.484708	0.0368277
			72h					4.50986	0.65652
			96h					0.384411	0.0417829
叶
			UBC					SOD
			ck	21.087	21.445	21.312		22.098	22.145	22.094
			0.5h	21.471	21.488	21.41		21.785	21.791	21.813
			6h	20.175	20.208	20.319		21.209	21.184	21.286
			12h	23.211	23.315	23.214		23.327	23.437	23.205
			24h	22.043	22.188	22.057		22.147	22.003	21.923
			48h	21.366	21.423	21.378		21.39	21.385	21.38
			72h	22.578	21.787	21.602		23.037	23.051	23.008
			96h	20.048	20.055	19.901		23.123	23.133	23.154
		ΔCт Mean	ck					1.011	0.7	0.782	0.161186
			0.5h					0.314	0.303	0.403
			6h					1.034	0.976	0.967
			12h					0.116	0.122	-0.009
			24h					0.104	-0.04	-0.265
			48h					0.024	-0.038	0.002
			72h					0.459	1.264	1.406
			96h					3.075	3.078	3.253
		ΔΔCт	ck					0	0	0
			0.5h					-0.697	-0.397	-0.379
			6h					0.023	0.276	0.185
			12h					-0.895	-0.578	-0.791
			24h					-0.907	-0.74	-1.047
			48h					-0.987	-0.738	-0.78
			72h					-0.552	0.564	0.624
			96h					2.064	2.378	2.471
		RQ	ck					1	1	1
			0.5h					1.62113	1.31677	1.30044
			6h					0.984184	0.825878	0.879649
			12h					1.85961	1.49278	1.73027
			24h					1.87514	1.67018	2.06623
			48h					1.98206	1.66786	1.71713
			72h					1.46612	0.676424	0.648869
			96h					0.239152	0.192376	0.180366
									STEV
		AVERAGE	ck					1	0
			0.5h					1.41278	0.180622
			6h					0.89657	0.0804983
			12h					1.69422	0.186054
			24h					1.87052	0.198067
			48h					1.78902	0.168984
			72h					0.93047	0.464088
			96h					0.203965	0.0310592
				根		茎		叶
			ck	1	0	1	0	1	0
			0.5h	0.875883	0.071823	0.452623	0.689294	0.712779	0.180622
			6h	0.517798	0.00844157	0.775582	0.0407157	0.89657	0.0804983
			12h	0.651637	0.0466711	1.60454	0.029293	1.69422	0.186054
			24h	0.699949	0.0182137	0.984845	0.0687806	1.87052	0.198067
			48h	0.715556	0.108304	0.484708	0.0368277	1.78902	0.168984
			72h	0.95575	0.00862356	0.509858	0.65652	0.93047	0.464088
			96h	0.888848	0.0577865	0.384411	0.0417829	0.203965	0.0310592
			roots	19.308	19.159	19.317		20.03	19.883	20.126
			stems	21.064	21.077	21.052		21.376	21.225	21.183
			leaves	21.087	21.445	21.312		22.098	22.145	22.094
		ΔCт Mean	roots					1.07346	0.0606798	-0.484708
			stems					-0.0252803	0.455465	-0.509858
			leaves					-0.684883	-0.0267273	-0.384411
		ΔΔCт	roots					0	0	0
			stems					-1.09874	0.394785	-0.0251502
			leaves					-1.75835	-0.0874072	0.100297
		RQ	roots					1	1	1
			stems					2.14168	0.760603	1.01759
			leaves					3.3831	1.06246	0.932841
									STEV
		AVERAGE	roots					1	0
			stems					1.30662	0.734506
			leaves					1.7928	1.37876

## Sheet: 509
根
			内参tub					目的基因
			ESCKR	23.3151	23.6077	23.4257		29.026	29.914	29.252
			ESCKS	25.9789	25.9115	25.8663		32.582	32.89	33.223
			ESCKL	22.5051	22.4459	22.2861		32.977	33.594	34.264	30.147
			ESCKF	23.0319	23.0497	23.0658		31.09	31.049	31.628
			ESAlR	24.4803	24.502	24.5937		29.08	29.058	29.226
			ESALS	27.4541	27.0576	27.6483		33.59	33.687	34.693
			ESAlL	22.1832	22.1816	22.1027		36.244	35.655	36.784
			ESAlF	23.4186	23.254	23.4503		32.009	32.012	32.771
		ΔCт Mean	ESCKR					5.71088	6.30629	5.82634	0.315751
			ESCKS					6.60315	6.97851	7.35671
			ESCKL					10.4719	11.1481	11.9779
			ESCKF					8.0581	7.99933	8.56217
			ESAlR					4.59968	4.55597	4.63231
			ESALS					6.13594	6.62936	7.04473
			ESAlL					14.0608	13.4734	14.6813
			ESAlF					8.59036	8.75796	9.32067
								0	0	0
								0	0	0
								0	0	0
								0	0	0
		ΔΔCт	ESCKR					0	0	0
			ESCKS					0.892266	0.672219	1.53037
			ESCKL					4.76101	4.84186	6.15158
			ESCKF					2.34722	1.69304	2.73584
			ESAlR					-1.1112	-1.75031	-1.19403
			ESALS					0.425062	0.323075	1.21839
			ESAlL					8.34994	7.16709	8.85501
			ESAlF					2.87948	2.45168	3.49434
		RQ	ESCKR					1	1	1
			ESCKS					0.538767	0.627541	0.346189
			ESCKL					0.0368802	0.0348702	0.0140667
			ESCKF					0.196524	0.309274	0.150118
			ESAlR					2.16026		2.28791
			ESALS					0.744807	0.799364	0.429763
			ESAlL					0.00306491	0.0069581	0.00215962
			ESAlF					0.135891	0.182798	0.088736
									STEV
		AVERAGE	ESCKR					1	0.315751
			ESCKS					0.504166	0.143832
			ESCKL					0.0286057	0.0126312				Root	Stem	Leaf	Flower
			ESCKF					0.218638	0.0818503			CK	1	0.505667	0.0280782	0.218638
			ESAlR					2.22408	0.0902629			Aluminium treatment	2.22408	0.657978	0.00406088	0.135808
			ESALS					0.657978	0.199514
			ESAlL					0.00406088	0.00254957
			ESAlF					0.135808	0.0470312
茎
			UBC					SOD
			ck	21.064	21.077	21.052		21.376	21.225	21.183
			0.5h	26.244	26.176	26.326		24.361	24.433	24.115
			6h	21.042	21.264	21.179		21.668	21.746	21.766
			12h	22.058	22.015	21.936		21.668	21.511	21.375
			24h	21.215	21.218	21.181		21.44	21.419	21.453
			48h	20.312	20.554	20.354		21.627	21.667	21.66
			72h	24.989	24.765	24.777		22.905	22.891	22.836
			96h	20.048	20.055	19.901		21.591	21.581	21.578
		ΔCт Mean	ck					0.312	0.148	0.131	0.099955
			0.5h					-1.883	-1.743	-2.211
			6h					0.626	0.482	0.587
			12h					-0.39	-0.504	-0.561
			24h					0.225	0.204	0.235
			48h					1.315	1.113	1.306
			72h					-2.084	-1.874	-1.941
			96h					1.543	1.526	1.677
		ΔΔCт	ck					0	0	0
			0.5h					-2.195	-1.891	-2.342
			6h					0.314	0.334	0.456
			12h					-0.702	-0.652	-0.692
			24h					-0.087	0.056	0.104
			48h					1.003	0.965	1.175
			72h					-2.396	-2.022	-2.072
			96h					1.231	1.378	1.546
		RQ	ck					1	1	1
			0.5h					4.5789	3.70892	5.07005
			6h					0.804408	0.793334	0.729005
			12h					1.62676	1.57135	1.61552
			24h					1.06216	0.961927	0.93045
			48h					0.498961	0.512278	0.442884
			72h					5.26342	4.06146	4.20469
			96h					0.426022	0.384752	0.342458
									STEV
		AVERAGE	ck					1	0
			0.5h					4.45262	0.689294
			6h					0.775582	0.0407157
			12h					1.60454	0.029293
			24h					0.984845	0.0687806
			48h					0.484708	0.0368277
			72h					4.50986	0.65652
			96h					0.384411	0.0417829
叶
			UBC					SOD
			ck	21.087	21.445	21.312		22.098	22.145	22.094
			0.5h	21.471	21.488	21.41		21.785	21.791	21.813
			6h	20.175	20.208	20.319		21.209	21.184	21.286
			12h	23.211	23.315	23.214		23.327	23.437	23.205
			24h	22.043	22.188	22.057		22.147	22.003	21.923
			48h	21.366	21.423	21.378		21.39	21.385	21.38
			72h	22.578	21.787	21.602		23.037	23.051	23.008
			96h	20.048	20.055	19.901		23.123	23.133	23.154
		ΔCт Mean	ck					1.011	0.7	0.782	0.161186
			0.5h					0.314	0.303	0.403
			6h					1.034	0.976	0.967
			12h					0.116	0.122	-0.009
			24h					0.104	-0.04	-0.265
			48h					0.024	-0.038	0.002
			72h					0.459	1.264	1.406
			96h					3.075	3.078	3.253
		ΔΔCт	ck					0	0	0
			0.5h					-0.697	-0.397	-0.379
			6h					0.023	0.276	0.185
			12h					-0.895	-0.578	-0.791
			24h					-0.907	-0.74	-1.047
			48h					-0.987	-0.738	-0.78
			72h					-0.552	0.564	0.624
			96h					2.064	2.378	2.471
		RQ	ck					1	1	1
			0.5h					1.62113	1.31677	1.30044
			6h					0.984184	0.825878	0.879649
			12h					1.85961	1.49278	1.73027
			24h					1.87514	1.67018	2.06623
			48h					1.98206	1.66786	1.71713
			72h					1.46612	0.676424	0.648869
			96h					0.239152	0.192376	0.180366
									STEV
		AVERAGE	ck					1	0
			0.5h					1.41278	0.180622
			6h					0.89657	0.0804983
			12h					1.69422	0.186054
			24h					1.87052	0.198067
			48h					1.78902	0.168984
			72h					0.93047	0.464088
			96h					0.203965	0.0310592
				根		茎		叶
			ck	1	0	1	0	1	0
			0.5h	0.875883	0.071823	0.452623	0.689294	0.712779	0.180622
			6h	0.517798	0.00844157	0.775582	0.0407157	0.89657	0.0804983
			12h	0.651637	0.0466711	1.60454	0.029293	1.69422	0.186054
			24h	0.699949	0.0182137	0.984845	0.0687806	1.87052	0.198067
			48h	0.715556	0.108304	0.484708	0.0368277	1.78902	0.168984
			72h	0.95575	0.00862356	0.509858	0.65652	0.93047	0.464088
			96h	0.888848	0.0577865	0.384411	0.0417829	0.203965	0.0310592
			roots	19.308	19.159	19.317		20.03	19.883	20.126
			stems	21.064	21.077	21.052		21.376	21.225	21.183
			leaves	21.087	21.445	21.312		22.098	22.145	22.094
		ΔCт Mean	roots					1.07346	0.0606798	-0.484708
			stems					-0.0252803	0.455465	-0.509858
			leaves					-0.684883	-0.0267273	-0.384411
		ΔΔCт	roots					0	0	0
			stems					-1.09874	0.394785	-0.0251502
			leaves					-1.75835	-0.0874072	0.100297
		RQ	roots					1	1	1
			stems					2.14168	0.760603	1.01759
			leaves					3.3831	1.06246	0.932841
									STEV
		AVERAGE	roots					1	0
			stems					1.30662	0.734506
			leaves					1.7928	1.37876

## Sheet: 55063
根
			内参tub					目的基因
			ESCKR	23.3151	23.6077	23.4257		30.657	30.527	30.318
			ESCKS	25.9789	25.9115	25.8663		Undet.	Undet.	Undet.
			ESCKL	22.5051	22.4459	22.2861		Undet.	Undet.	Undet.	30.147
			ESCKF	23.0319	23.0497	23.0658		36.047	34.459	34.158
			ESAlR	24.4803	24.502	24.5937		34.777	33.807	34.343
			ESALS	27.4541	27.0576	27.6483		Undet.	Undet.	Undet.
			ESAlL	22.1832	22.1816	22.1027		Undet.	34.393	34.942
			ESAlF	23.4186	23.254	23.4503		34.983	34.15	34.936
		ΔCт Mean	ESCKR					7.34188	6.91929	6.89234	0.252124
			ESCKS					#VALUE!	#VALUE!	#VALUE!
			ESCKL					#VALUE!	#VALUE!	#VALUE!
			ESCKF					13.0151	11.4093	11.0922
			ESAlR					10.2967	9.30497	9.74931
			ESALS					#VALUE!	#VALUE!	#VALUE!
			ESAlL					#VALUE!	12.2114	12.8393
			ESAlF					11.5644	10.896	11.4857
		ΔΔCт	ESCKR
			ESCKS					#VALUE!	#VALUE!	#VALUE!
			ESCKL					#VALUE!	#VALUE!	#VALUE!
			ESCKF					5.67322	4.49004	4.19984
			ESAlR					2.9548	2.38569	2.85697
			ESALS					#VALUE!	#VALUE!	#VALUE!
			ESAlL					#VALUE!	5.29209	5.94701
			ESAlF					4.22248	3.97668	4.59334
		RQ	ESCKR					1	1	1
			ESCKS					#VALUE!	#VALUE!	#VALUE!
			ESCKL					#VALUE!	#VALUE!	#VALUE!
			ESCKF					0.019597	0.0445002	0.0544156
			ESAlR					0.128979	0.191354	0.138028
			ESALS					#VALUE!	#VALUE!	#VALUE!
			ESAlL					#VALUE!	0.0255224	0.0162096
			ESAlF					0.0535682	0.0635187	0.0414255
									STEV
		AVERAGE	ESCKR					1	0.252124			Root	Stem	Leaf	Flower
			ESCKS					#VALUE!	#VALUE!		CK	1	#VALUE!	#VALUE!	0.0543377
			ESCKL					#VALUE!	#VALUE!		Aluminium treatment	0.216571	#VALUE!	#VALUE!	0.0740103
			ESCKF					0.0395043	0.0179389
			ESAlR					0.152787	0.0337052
			ESALS					#VALUE!	#VALUE!
			ESAlL					#VALUE!	0.00658513
			ESAlF					0.0528375	0.0110647
茎
			UBC					SOD
			ck	21.064	21.077	21.052		21.376	21.225	21.183
			0.5h	26.244	26.176	26.326		24.361	24.433	24.115
			6h	21.042	21.264	21.179		21.668	21.746	21.766
			12h	22.058	22.015	21.936		21.668	21.511	21.375
			24h	21.215	21.218	21.181		21.44	21.419	21.453
			48h	20.312	20.554	20.354		21.627	21.667	21.66
			72h	24.989	24.765	24.777		22.905	22.891	22.836
			96h	20.048	20.055	19.901		21.591	21.581	21.578
		ΔCт Mean	ck					0.312	0.148	0.131	0.099955
			0.5h					-1.883	-1.743	-2.211
			6h					0.626	0.482	0.587
			12h					-0.39	-0.504	-0.561
			24h					0.225	0.204	0.235
			48h					1.315	1.113	1.306
			72h					-2.084	-1.874	-1.941
			96h					1.543	1.526	1.677
		ΔΔCт	ck					0	0	0
			0.5h					-2.195	-1.891	-2.342
			6h					0.314	0.334	0.456
			12h					-0.702	-0.652	-0.692
			24h					-0.087	0.056	0.104
			48h					1.003	0.965	1.175
			72h					-2.396	-2.022	-2.072
			96h					1.231	1.378	1.546
		RQ	ck					1	1	1
			0.5h					4.5789	3.70892	5.07005
			6h					0.804408	0.793334	0.729005
			12h					1.62676	1.57135	1.61552
			24h					1.06216	0.961927	0.93045
			48h					0.498961	0.512278	0.442884
			72h					5.26342	4.06146	4.20469
			96h					0.426022	0.384752	0.342458
									STEV
		AVERAGE	ck					1	0
			0.5h					4.45262	0.689294
			6h					0.775582	0.0407157
			12h					1.60454	0.029293
			24h					0.984845	0.0687806
			48h					0.484708	0.0368277
			72h					4.50986	0.65652
			96h					0.384411	0.0417829
叶
			UBC					SOD
			ck	21.087	21.445	21.312		22.098	22.145	22.094
			0.5h	21.471	21.488	21.41		21.785	21.791	21.813
			6h	20.175	20.208	20.319		21.209	21.184	21.286
			12h	23.211	23.315	23.214		23.327	23.437	23.205
			24h	22.043	22.188	22.057		22.147	22.003	21.923
			48h	21.366	21.423	21.378		21.39	21.385	21.38
			72h	22.578	21.787	21.602		23.037	23.051	23.008
			96h	20.048	20.055	19.901		23.123	23.133	23.154
		ΔCт Mean	ck					1.011	0.7	0.782	0.161186
			0.5h					0.314	0.303	0.403
			6h					1.034	0.976	0.967
			12h					0.116	0.122	-0.009
			24h					0.104	-0.04	-0.265
			48h					0.024	-0.038	0.002
			72h					0.459	1.264	1.406
			96h					3.075	3.078	3.253
		ΔΔCт	ck					0	0	0
			0.5h					-0.697	-0.397	-0.379
			6h					0.023	0.276	0.185
			12h					-0.895	-0.578	-0.791
			24h					-0.907	-0.74	-1.047
			48h					-0.987	-0.738	-0.78
			72h					-0.552	0.564	0.624
			96h					2.064	2.378	2.471
		RQ	ck					1	1	1
			0.5h					1.62113	1.31677	1.30044
			6h					0.984184	0.825878	0.879649
			12h					1.85961	1.49278	1.73027
			24h					1.87514	1.67018	2.06623
			48h					1.98206	1.66786	1.71713
			72h					1.46612	0.676424	0.648869
			96h					0.239152	0.192376	0.180366
									STEV
		AVERAGE	ck					1	0
			0.5h					1.41278	0.180622
			6h					0.89657	0.0804983
			12h					1.69422	0.186054
			24h					1.87052	0.198067
			48h					1.78902	0.168984
			72h					0.93047	0.464088
			96h					0.203965	0.0310592
				根		茎		叶
			ck	1	0	1	0	1	0
			0.5h	0.875883	0.071823	0.452623	0.689294	0.712779	0.180622
			6h	0.517798	0.00844157	0.775582	0.0407157	0.89657	0.0804983
			12h	0.651637	0.0466711	1.60454	0.029293	1.69422	0.186054
			24h	0.699949	0.0182137	0.984845	0.0687806	1.87052	0.198067
			48h	0.715556	0.108304	0.484708	0.0368277	1.78902	0.168984
			72h	0.95575	0.00862356	0.509858	0.65652	0.93047	0.464088
			96h	0.888848	0.0577865	0.384411	0.0417829	0.203965	0.0310592
			roots	19.308	19.159	19.317		20.03	19.883	20.126
			stems	21.064	21.077	21.052		21.376	21.225	21.183
			leaves	21.087	21.445	21.312		22.098	22.145	22.094
		ΔCт Mean	roots					1.07346	0.0606798	-0.484708
			stems					-0.0252803	0.455465	-0.509858
			leaves					-0.684883	-0.0267273	-0.384411
		ΔΔCт	roots					0	0	0
			stems					-1.09874	0.394785	-0.0251502
			leaves					-1.75835	-0.0874072	0.100297
		RQ	roots					1	1	1
			stems					2.14168	0.760603	1.01759
			leaves					3.3831	1.06246	0.932841
									STEV
		AVERAGE	roots					1	0
			stems					1.30662	0.734506
			leaves					1.7928	1.37876

## Sheet: 5822
根
			内参tub					目的基因
			ESCKR	23.3151	23.6077	23.4257		28.346	28.459	28.397
			ESCKS	25.9789	25.9115	25.8663		32.463	32.381	31.201
			ESCKL	22.5051	22.4459	22.2861		29.162	28.855	28.989	30.147
			ESCKF	23.0319	23.0497	23.0658		26.684	27.136	27.177
			ESAlR	24.4803	24.502	24.5937		29.458	29.139	30.498
			ESALS	27.4541	27.0576	27.6483		28.625	28.536	29.05
			ESAlL	22.1832	22.1816	22.1027		26.781	25.531	26.176
			ESAlF	23.4186	23.254	23.4503		25.678	25.705	25.793
		ΔCт Mean	ESCKR					5.03088	4.85129	4.97134	0.0914797
			ESCKS					6.48415	6.46951	5.33471
			ESCKL					6.65689	6.40915	6.70291
			ESCKF					3.6521	4.08633	4.11117
			ESAlR					4.97768	4.63697	5.90431
			ESALS					1.17094	1.47836	1.40173
			ESAlL					4.59782	3.34938	4.07334
			ESAlF					2.25936	2.45096	2.34267
								0	0	0
								0	0	0
								0	0	0
								0	0	0
		ΔΔCт	ESCKR					0	0	0
			ESCKS					1.45327	1.61822	0.363368
			ESCKL					1.62601	1.55786	1.73158
			ESCKF					-1.37878	-0.764957	-0.860164
			ESAlR					-0.0532026	-0.214314	0.932971
			ESALS					-3.85994	-3.37293	-3.56961
			ESAlL					-0.433061	-1.50191	-0.897995
			ESAlF					-2.77152	-2.40032	-2.62866
		RQ	ESCKR					1	1	1
			ESCKS					0.365194	0.325737	0.777347
			ESCKL					0.323983	0.339655	0.301123
			ESCKF					2.60048	1.69932	1.81524
			ESAlR					1.03757	1.16015	0.523778
			ESALS						10.3598	11.873
			ESAlL					1.35009	2.83217	1.86347
			ESAlF					6.82827	5.27922	6.18452
									STEV				Root	Stem	Leaf	Flower
		AVERAGE	ESCKR					1	0.0914797			CK	1	0.489426	0.321587	2.03835
			ESCKS					0.489426	0.250126			Aluminium treatment	0.907165	11.1164	2.01525	6.09734
			ESCKL					0.321587	0.0193773
			ESCKF					2.03835	0.490259
			ESAlR					0.907165	0.337633
			ESALS					11.1164	1.06999
			ESAlL					2.01525	0.752605
			ESAlF					6.09734	0.778198
茎
			UBC					SOD
			ck	21.064	21.077	21.052		21.376	21.225	21.183
			0.5h	26.244	26.176	26.326		24.361	24.433	24.115
			6h	21.042	21.264	21.179		21.668	21.746	21.766
			12h	22.058	22.015	21.936		21.668	21.511	21.375
			24h	21.215	21.218	21.181		21.44	21.419	21.453
			48h	20.312	20.554	20.354		21.627	21.667	21.66
			72h	24.989	24.765	24.777		22.905	22.891	22.836
			96h	20.048	20.055	19.901		21.591	21.581	21.578
		ΔCт Mean	ck					0.312	0.148	0.131	0.099955
			0.5h					-1.883	-1.743	-2.211
			6h					0.626	0.482	0.587
			12h					-0.39	-0.504	-0.561
			24h					0.225	0.204	0.235
			48h					1.315	1.113	1.306
			72h					-2.084	-1.874	-1.941
			96h					1.543	1.526	1.677
		ΔΔCт	ck					0	0	0
			0.5h					-2.195	-1.891	-2.342
			6h					0.314	0.334	0.456
			12h					-0.702	-0.652	-0.692
			24h					-0.087	0.056	0.104
			48h					1.003	0.965	1.175
			72h					-2.396	-2.022	-2.072
			96h					1.231	1.378	1.546
		RQ	ck					1	1	1
			0.5h					4.5789	3.70892	5.07005
			6h					0.804408	0.793334	0.729005
			12h					1.62676	1.57135	1.61552
			24h					1.06216	0.961927	0.93045
			48h					0.498961	0.512278	0.442884
			72h					5.26342	4.06146	4.20469
			96h					0.426022	0.384752	0.342458
									STEV
		AVERAGE	ck					1	0
			0.5h					4.45262	0.689294
			6h					0.775582	0.0407157
			12h					1.60454	0.029293
			24h					0.984845	0.0687806
			48h					0.484708	0.0368277
			72h					4.50986	0.65652
			96h					0.384411	0.0417829
叶
			UBC					SOD
			ck	21.087	21.445	21.312		22.098	22.145	22.094
			0.5h	21.471	21.488	21.41		21.785	21.791	21.813
			6h	20.175	20.208	20.319		21.209	21.184	21.286
			12h	23.211	23.315	23.214		23.327	23.437	23.205
			24h	22.043	22.188	22.057		22.147	22.003	21.923
			48h	21.366	21.423	21.378		21.39	21.385	21.38
			72h	22.578	21.787	21.602		23.037	23.051	23.008
			96h	20.048	20.055	19.901		23.123	23.133	23.154
		ΔCт Mean	ck					1.011	0.7	0.782	0.161186
			0.5h					0.314	0.303	0.403
			6h					1.034	0.976	0.967
			12h					0.116	0.122	-0.009
			24h					0.104	-0.04	-0.265
			48h					0.024	-0.038	0.002
			72h					0.459	1.264	1.406
			96h					3.075	3.078	3.253
		ΔΔCт	ck					0	0	0
			0.5h					-0.697	-0.397	-0.379
			6h					0.023	0.276	0.185
			12h					-0.895	-0.578	-0.791
			24h					-0.907	-0.74	-1.047
			48h					-0.987	-0.738	-0.78
			72h					-0.552	0.564	0.624
			96h					2.064	2.378	2.471
		RQ	ck					1	1	1
			0.5h					1.62113	1.31677	1.30044
			6h					0.984184	0.825878	0.879649
			12h					1.85961	1.49278	1.73027
			24h					1.87514	1.67018	2.06623
			48h					1.98206	1.66786	1.71713
			72h					1.46612	0.676424	0.648869
			96h					0.239152	0.192376	0.180366
									STEV
		AVERAGE	ck					1	0
			0.5h					1.41278	0.180622
			6h					0.89657	0.0804983
			12h					1.69422	0.186054
			24h					1.87052	0.198067
			48h					1.78902	0.168984
			72h					0.93047	0.464088
			96h					0.203965	0.0310592
				根		茎		叶
			ck	1	0	1	0	1	0
			0.5h	0.875883	0.071823	0.452623	0.689294	0.712779	0.180622
			6h	0.517798	0.00844157	0.775582	0.0407157	0.89657	0.0804983
			12h	0.651637	0.0466711	1.60454	0.029293	1.69422	0.186054
			24h	0.699949	0.0182137	0.984845	0.0687806	1.87052	0.198067
			48h	0.715556	0.108304	0.484708	0.0368277	1.78902	0.168984
			72h	0.95575	0.00862356	0.509858	0.65652	0.93047	0.464088
			96h	0.888848	0.0577865	0.384411	0.0417829	0.203965	0.0310592
			roots	19.308	19.159	19.317		20.03	19.883	20.126
			stems	21.064	21.077	21.052		21.376	21.225	21.183
			leaves	21.087	21.445	21.312		22.098	22.145	22.094
		ΔCт Mean	roots					1.07346	0.0606798	-0.484708
			stems					-0.0252803	0.455465	-0.509858
			leaves					-0.684883	-0.0267273	-0.384411
		ΔΔCт	roots					0	0	0
			stems					-1.09874	0.394785	-0.0251502
			leaves					-1.75835	-0.0874072	0.100297
		RQ	roots					1	1	1
			stems					2.14168	0.760603	1.01759
			leaves					3.3831	1.06246	0.932841
									STEV
		AVERAGE	roots					1	0
			stems					1.30662	0.734506
			leaves					1.7928	1.37876

## Sheet: 9809
根
			内参tub					目的基因
			ESCKR	23.3151	23.6077	23.4257		28.391	28.073	28.407
			ESCKS	25.9789	25.9115	25.8663		Undet.	28.254	28.235
			ESCKL	22.5051	22.4459	22.2861		Undet.	28.415	28.083	30.147
			ESCKF	23.0319	23.0497	23.0658		Undet.	33.819	34.759
			ESAlR	24.4803	24.502	24.5937		28.418	28.254	28.235
			ESALS	27.4541	27.0576	27.6483		38.195	37.793	Undet.
			ESAlL	22.1832	22.1816	22.1027		Undet.	34.582	33.201
			ESAlF	23.4186	23.254	23.4503		Undet.	Undet.	35.777
		ΔCт Mean	ESCKR					5.07588	4.46529	4.98134	0.328651
			ESCKS					#VALUE!	2.34251	2.36871
			ESCKL					#VALUE!	5.96915	5.79691
			ESCKF					#VALUE!	10.7693	11.6932
			ESAlR					3.93768	3.75197	3.64131
			ESALS					10.7409	10.7354	#VALUE!
			ESAlL					#VALUE!	12.4004	11.0983
			ESAlF					#VALUE!	#VALUE!	12.3267
								0	0	0
								0	0	0
								0	0	0
								0	0	0
		ΔΔCт	ESCKR					0	0	0
			ESCKS					#VALUE!	-2.12278	-2.61263
			ESCKL					#VALUE!	1.50386	0.815576
			ESCKF					#VALUE!	6.30404	6.71184
			ESAlR					-1.1382	-0.713314	-1.34003
			ESALS					5.66506	6.27007	#VALUE!
			ESAlL					#VALUE!	7.93509	6.11701
			ESAlF					#VALUE!	#VALUE!	7.34534
		RQ	ESCKR					1	1	1
			ESCKS					#VALUE!	4.35533	6.11618
			ESCKL					#VALUE!	0.352609	0.568182
			ESCKF					#VALUE!	0.0126559	0.00953973
			ESAlR					2.20107	1.63957	2.53156
			ESALS					0.0197082	0.0129574	#VALUE!
			ESAlL					#VALUE!	0.00408601	0.0144078
			ESAlF					#VALUE!	#VALUE!	0.00614941
									STEV			Root	Stem	Leaf	Flower
		AVERAGE	ESCKR					1	0.328651		CK	1	5.23575	0.460395	0.0110978
			ESCKS					5.23575	1.24511		Aluminium treatment	2.12407	0.0163328	0.0144078	0.00811419
			ESCKL					0.460395	0.152433
			ESCKF					0.0110978	0.00220348
			ESAlR					2.12407	1.04031
			ESALS					0.0163328	0.00477349
			ESAlL					0.0144078	0.00729861
			ESAlF					0.00614941	#DIV/0!
茎
			UBC					SOD
			ck	21.064	21.077	21.052		21.376	21.225	21.183
			0.5h	26.244	26.176	26.326		24.361	24.433	24.115
			6h	21.042	21.264	21.179		21.668	21.746	21.766
			12h	22.058	22.015	21.936		21.668	21.511	21.375
			24h	21.215	21.218	21.181		21.44	21.419	21.453
			48h	20.312	20.554	20.354		21.627	21.667	21.66
			72h	24.989	24.765	24.777		22.905	22.891	22.836
			96h	20.048	20.055	19.901		21.591	21.581	21.578
		ΔCт Mean	ck					0.312	0.148	0.131	0.099955
			0.5h					-1.883	-1.743	-2.211
			6h					0.626	0.482	0.587
			12h					-0.39	-0.504	-0.561
			24h					0.225	0.204	0.235
			48h					1.315	1.113	1.306
			72h					-2.084	-1.874	-1.941
			96h					1.543	1.526	1.677
		ΔΔCт	ck					0	0	0
			0.5h					-2.195	-1.891	-2.342
			6h					0.314	0.334	0.456
			12h					-0.702	-0.652	-0.692
			24h					-0.087	0.056	0.104
			48h					1.003	0.965	1.175
			72h					-2.396	-2.022	-2.072
			96h					1.231	1.378	1.546
		RQ	ck					1	1	1
			0.5h					4.5789	3.70892	5.07005
			6h					0.804408	0.793334	0.729005
			12h					1.62676	1.57135	1.61552
			24h					1.06216	0.961927	0.93045
			48h					0.498961	0.512278	0.442884
			72h					5.26342	4.06146	4.20469
			96h					0.426022	0.384752	0.342458
									STEV
		AVERAGE	ck					1	0
			0.5h					4.45262	0.689294
			6h					0.775582	0.0407157
			12h					1.60454	0.029293
			24h					0.984845	0.0687806
			48h					0.484708	0.0368277
			72h					4.50986	0.65652
			96h					0.384411	0.0417829
叶
			UBC					SOD
			ck	21.087	21.445	21.312		22.098	22.145	22.094
			0.5h	21.471	21.488	21.41		21.785	21.791	21.813
			6h	20.175	20.208	20.319		21.209	21.184	21.286
			12h	23.211	23.315	23.214		23.327	23.437	23.205
			24h	22.043	22.188	22.057		22.147	22.003	21.923
			48h	21.366	21.423	21.378		21.39	21.385	21.38
			72h	22.578	21.787	21.602		23.037	23.051	23.008
			96h	20.048	20.055	19.901		23.123	23.133	23.154
		ΔCт Mean	ck					1.011	0.7	0.782	0.161186
			0.5h					0.314	0.303	0.403
			6h					1.034	0.976	0.967
			12h					0.116	0.122	-0.009
			24h					0.104	-0.04	-0.265
			48h					0.024	-0.038	0.002
			72h					0.459	1.264	1.406
			96h					3.075	3.078	3.253
		ΔΔCт	ck					0	0	0
			0.5h					-0.697	-0.397	-0.379
			6h					0.023	0.276	0.185
			12h					-0.895	-0.578	-0.791
			24h					-0.907	-0.74	-1.047
			48h					-0.987	-0.738	-0.78
			72h					-0.552	0.564	0.624
			96h					2.064	2.378	2.471
		RQ	ck					1	1	1
			0.5h					1.62113	1.31677	1.30044
			6h					0.984184	0.825878	0.879649
			12h					1.85961	1.49278	1.73027
			24h					1.87514	1.67018	2.06623
			48h					1.98206	1.66786	1.71713
			72h					1.46612	0.676424	0.648869
			96h					0.239152	0.192376	0.180366
									STEV
		AVERAGE	ck					1	0
			0.5h					1.41278	0.180622
			6h					0.89657	0.0804983
			12h					1.69422	0.186054
			24h					1.87052	0.198067
			48h					1.78902	0.168984
			72h					0.93047	0.464088
			96h					0.203965	0.0310592
				根		茎		叶
			ck	1	0	1	0	1	0
			0.5h	0.875883	0.071823	0.452623	0.689294	0.712779	0.180622
			6h	0.517798	0.00844157	0.775582	0.0407157	0.89657	0.0804983
			12h	0.651637	0.0466711	1.60454	0.029293	1.69422	0.186054
			24h	0.699949	0.0182137	0.984845	0.0687806	1.87052	0.198067
			48h	0.715556	0.108304	0.484708	0.0368277	1.78902	0.168984
			72h	0.95575	0.00862356	0.509858	0.65652	0.93047	0.464088
			96h	0.888848	0.0577865	0.384411	0.0417829	0.203965	0.0310592
			roots	19.308	19.159	19.317		20.03	19.883	20.126
			stems	21.064	21.077	21.052		21.376	21.225	21.183
			leaves	21.087	21.445	21.312		22.098	22.145	22.094
		ΔCт Mean	roots					1.07346	0.0606798	-0.484708
			stems					-0.0252803	0.455465	-0.509858
			leaves					-0.684883	-0.0267273	-0.384411
		ΔΔCт	roots					0	0	0
			stems					-1.09874	0.394785	-0.0251502
			leaves					-1.75835	-0.0874072	0.100297
		RQ	roots					1	1	1
			stems					2.14168	0.760603	1.01759
			leaves					3.3831	1.06246	0.932841
									STEV
		AVERAGE	roots					1	0
			stems					1.30662	0.734506
			leaves					1.7928	1.37876

[truncated: 1 more sheets: 69361]
